# Supplementary material for: Replicable simulation of distal hot water premise plumbing using convectively-mixed pipe reactors
Source: PLoS One. 2020 Sep 16;15(9):e0238385. doi: 10.1371/journal.pone.0238385 (PMC7494094; doi:10.1371/journal.pone.0238385)
Supplement: S1 File — Data used for analysis in this manuscript. (XLSX) [file pone.0238385.s009.xlsx]

## Sheet: All
Sample	Week	Date	Column	Room	Pipe Type	FullPipe	Row	Corr Event/ul	log(Event/ul)	pH	H	DO (mg/L)	Temp (oC)	Temp (K)	TOC (ppm)	TotalFe (ppb)	TotalFe (ppm)	SolubleFe (ppb)	TotalCu (ppb)	TotalCu (ppm)	SolubleCu (ppb)	gc/rxn BW	gc/rxn BF	Dilution	Volume Filtered (mL)	(gc/mL)	log(gc/mL)	(gc/swab)	log(gc/swab)	Swabbed area (cm2)	(gc/cm2)	log(gc/cm2)	ABD
SSW3	0	2018-06-20		SSW	SSW		SSW	NA	NA													134660		10	996	135200	5.13098
SSW1	0	2018-06-20		SSW	SSW		SSW	NA	NA													140488		10	1016	138276	5.14075
SSW2	0	2018-06-20		SSW	SSW		SSW	NA	NA													155755		10	1002	155444	5.19158
SW1	0	2018-06-20		SW	SW		SW	NA	NA
NanoPure 1	1	2018-06-27		BLANK	BLANK		BLANK	1	0
NanoPure 2	1	2018-06-27		BLANK	BLANK		BLANK	17	1.23045
NanoPure 3	1	2018-06-27		BLANK	BLANK		BLANK	118	2.07188
WP1	1	2018-06-27	1	CMPR	PVC	PVC	White	13486	4.12988																								ADL
WP2	1	2018-06-27	4	CMPR	PVC	PVC	White	11396	4.05675																								ADL
WP3	1	2018-06-27	7	CMPR	PVC	PVC	White	11011	4.04183																								ADL
YP1	1	2018-06-27	1	CMPR	PVC	PVC	Yellow	10163	4.00702																								ADL
YP2	1	2018-06-27	4	CMPR	PVC	PVC	Yellow	11548	4.06251																								ADL
YP3	1	2018-06-27	7	CMPR	PVC	PVC	Yellow	10991	4.04104																								ADL
BP1	1	2018-06-27	1	CMPR	PVC	PVC	Blue	19934	4.29959
BP2	1	2018-06-27	4	CMPR	PVC	PVC	Blue	25696	4.40987																								ADL
BP3	1	2018-06-27	7	CMPR	PVC	PVC	Blue	12964	4.11274
GP1	1	2018-06-27	1	CMPR	PVC	PVC	Green	24246	4.38464																								ADL
GP2	1	2018-06-27	4	CMPR	PVC	PVC	Green	25442	4.40555																								ADL
GP3	1	2018-06-27	7	CMPR	PVC	PVC	Green	16246	4.21075
RP1	1	2018-06-27	1	CMPR	PVC	PVC	Red	23650	4.37383																								ADL
RP2	1	2018-06-27	4	CMPR	PVC	PVC	Red	20244	4.3063																								ADL
RP3	1	2018-06-27	7	CMPR	PVC	PVC	Red	22828	4.35847																								ADL
PP1	1	2018-06-27	1	CMPR	PVC	PVC	Pink	19190	4.28307
PP2	1	2018-06-27	4	CMPR	PVC	PVC	Pink	18170	4.25935
PP3	1	2018-06-27	7	CMPR	PVC	PVC	Pink	15610	4.1934
WC1	1	2018-06-27	2	CMPR	Cu	Copper	White	306	2.48572
WC2	1	2018-06-27	5	CMPR	Cu	Copper	White	223	2.3483
WC3	1	2018-06-27	8	CMPR	Cu	Copper	White	276	2.44091
YC1	1	2018-06-27	2	CMPR	Cu	Copper	Yellow	257	2.40993
YC2	1	2018-06-27	5	CMPR	Cu	Copper	Yellow	315	2.49831
YC3	1	2018-06-27	8	CMPR	Cu	Copper	Yellow	353	2.54777
BC1	1	2018-06-27	2	CMPR	Cu	Copper	Blue	837	2.92273
BC2	1	2018-06-27	5	CMPR	Cu	Copper	Blue	252	2.4014
BC3	1	2018-06-27	8	CMPR	Cu	Copper	Blue	684	2.83506
GC1	1	2018-06-27	2	CMPR	Cu	Copper	Green	276	2.44091
GC2	1	2018-06-27	5	CMPR	Cu	Copper	Green	227	2.35603
GC3	1	2018-06-27	8	CMPR	Cu	Copper	Green	209	2.32015
RC1	1	2018-06-27	2	CMPR	Cu	Copper	Red	221	2.34439
RC2	1	2018-06-27	5	CMPR	Cu	Copper	Red	111	2.04532																								ABD
RC3	1	2018-06-27	8	CMPR	Cu	Copper	Red	383	2.5832
PC1	1	2018-06-27	2	CMPR	Cu	Copper	Pink	132	2.12057
PC2	1	2018-06-27	5	CMPR	Cu	Copper	Pink	129	2.11059
PC3	1	2018-06-27	8	CMPR	Cu	Copper	Pink	144	2.15836
WF1	1	2018-06-27	3	CMPR	Fe	Iron	White	2298	3.36135																								ABD
WF2	1	2018-06-27	6	CMPR	Fe	Iron	White	2313	3.36418																								ABD
WF3	1	2018-06-27	9	CMPR	Fe	Iron	White	2502	3.39829																								ABD
YF1	1	2018-06-27	3	CMPR	Fe	Iron	Yellow	1986	3.29798																								ABD
YF2	1	2018-06-27	6	CMPR	Fe	Iron	Yellow	2236	3.34947																								ABD
YF3	1	2018-06-27	9	CMPR	Fe	Iron	Yellow	2450	3.38917																								ABD
BF1	1	2018-06-27	3	CMPR	Fe	Iron	Blue	2386	3.37767
BF2	1	2018-06-27	6	CMPR	Fe	Iron	Blue	1898	3.2783																								ABD
BF3	1	2018-06-27	9	CMPR	Fe	Iron	Blue	1628	3.21165
GF1	1	2018-06-27	3	CMPR	Fe	Iron	Green	1318	3.11992																								ABD
GF2	1	2018-06-27	6	CMPR	Fe	Iron	Green	3248	3.51162																								ABD
GF3	1	2018-06-27	9	CMPR	Fe	Iron	Green	1691	3.22814
RF1	1	2018-06-27	3	CMPR	Fe	Iron	Red	1384	3.14114																								ABD
RF2	1	2018-06-27	6	CMPR	Fe	Iron	Red	12153	4.08468																								ABD
RF3	1	2018-06-27	9	CMPR	Fe	Iron	Red	2003	3.30168																								ABD
PF1	1	2018-06-27	3	CMPR	Fe	Iron	Pink	1323	3.12156
PF2	1	2018-06-27	6	CMPR	Fe	Iron	Pink	2982	3.47451
PF3	1	2018-06-27	9	CMPR	Fe	Iron	Pink	2350	3.37107
OP1	1	2018-06-27		Incubator	PVC	PVC	Orange	18740	4.27277																								ABD
OP2	1	2018-06-27		Incubator	PVC	PVC	Orange	16710	4.22298																								ABD
OP3	1	2018-06-27		Incubator	PVC	PVC	Orange	17980	4.25479
OC1	1	2018-06-27		Incubator	Cu	Copper	Orange	10988	4.04092																								ABD
OC2	1	2018-06-27		Incubator	Cu	Copper	Orange	12781	4.10656																								ADL
OC3	1	2018-06-27		Incubator	Cu	Copper	Orange	9838	3.99291																								ABD
OF1	1	2018-06-27		Incubator	Fe	Iron	Orange	11976	4.07831																								ADL
OF2	1	2018-06-27		Incubator	Fe	Iron	Orange	6250	3.79588
OF3	1	2018-06-27		Incubator	Fe	Iron	Orange	10347	4.01481																								ADL
SW2	1	2018-06-27		SW	SW		SW	2	0.30103													1914.1		10	1006	1902.69	3.27937
SW1	1	2018-06-27		SW	SW		SW	2	0.30103
SW3	1	2018-06-27		SW	SW		SW	2	0.30103
NanoPure 1	2	2018-07-03		BLANK	BLANK		BLANK	3	0.477121
NanoPure 2	2	2018-07-03		BLANK	BLANK		BLANK	13	1.11394
NanoPure 3	2	2018-07-03		BLANK	BLANK		BLANK	16	1.20412
WP1	2	2018-07-03	1	CMPR	PVC	PVC	White	10540	4.02284	6.91	1.23027e-07	3.14	37.2	310.35	2.845	12.4356	0.0124356	-1.76584	7.6638	0.0076638	5.30251
WP2	2	2018-07-03	4	CMPR	PVC	PVC	White	9560	3.98046	6.81	1.54882e-07		37.9	311.05	2.9	-0.894872	-0.000894872	-3.52067	7.92404	0.00792404	5.57752
WP3	2	2018-07-03	7	CMPR	PVC	PVC	White	7930	3.89927	6.8	1.58489e-07		38.2	311.35	2.675	28.8064	0.0288064	5.68521	8.53262	0.00853262	6.05568
YP1	2	2018-07-03	1	CMPR	PVC	PVC	Yellow	8430	3.92583	6.92	1.20226e-07	3.61	37	310.15	2.455	33.0541	0.0330541	1.27807	7.95171	0.00795171	5.28447
YP2	2	2018-07-03	4	CMPR	PVC	PVC	Yellow	9240	3.96567	6.8	1.58489e-07		38.3	311.45	3.985	1.79025	0.00179025	-0.423212	6.46976	0.00646976	4.27736
YP3	2	2018-07-03	7	CMPR	PVC	PVC	Yellow	8220	3.91487	6.86	1.38038e-07		38.7	311.85	4.195	1.81221	0.00181221	-0.709416	6.12299	0.00612299	4.57952
BP1	2	2018-07-03	1	CMPR	PVC	PVC	Blue	9320	3.96942	6.87	1.34896e-07	3.57	37	310.15	3.925	26.0308	0.0260308	-1.03081	8.30726	0.00830726	5.22692
BP2	2	2018-07-03	4	CMPR	PVC	PVC	Blue	6340	3.80209	6.75	1.77828e-07		38.9	312.05	3.235	2.98632	0.00298632	-0.393375	6.86802	0.00686802	5.27579
BP3	2	2018-07-03	7	CMPR	PVC	PVC	Blue	10210	4.00903	6.81	1.54882e-07		38.3	311.45	3.5	18.359	0.018359	2.61774	17.2811	0.0172811	13.5182
GP1	2	2018-07-03	1	CMPR	PVC	PVC	Green	11270	4.05192	6.94	1.14815e-07	3.4	37.7	310.85	2.665	7.52173	0.00752173	-1.80655	7.8811	0.0078811	5.72363
GP2	2	2018-07-03	4	CMPR	PVC	PVC	Green	7210	3.85794	6.83	1.47911e-07		39	312.15	3.535	6.66378	0.00666378	-0.566863	8.12656	0.00812656	6.27765
GP3	2	2018-07-03	7	CMPR	PVC	PVC	Green	9440	3.97497	6.82	1.51356e-07		38.8	311.95	4.97	5.30181	0.00530181	-1.29339	7.87026	0.00787026	3.80199
RP1	2	2018-07-03	1	CMPR	PVC	PVC	Red	9030	3.95569	6.95	1.12202e-07	3.79	37.3	310.45	2.985	7.24609	0.00724609	0.233061	7.80615	0.00780615	5.26193
RP2	2	2018-07-03	4	CMPR	PVC	PVC	Red	8520	3.93044	6.86	1.38038e-07		38.4	311.55	4.69	2.6208	0.0026208	-2.01196	5.94665	0.00594665	3.92825
RP3	2	2018-07-03	7	CMPR	PVC	PVC	Red	11270	4.05192	6.81	1.54882e-07		38.7	311.85	3.18	-2.74134	-0.00274134	-2.21733	9.87134	0.00987134	6.83795
PP1	2	2018-07-03	1	CMPR	PVC	PVC	Pink	11710	4.06856	6.95	1.12202e-07	4.43	36.6	309.75	6.625	126.476	0.126476	-3.81341	1111.04	1.11104	249.044
PP2	2	2018-07-03	4	CMPR	PVC	PVC	Pink	6340	3.80209	6.8	1.58489e-07		37.9	311.05	4.58	-0.915853	-0.000915853	-0.842437	6.25231	0.00625231	5.1077
PP3	2	2018-07-03	7	CMPR	PVC	PVC	Pink	7600	3.88081	6.82	1.51356e-07		38.1	311.25	3.225	27.3376	0.0273376	-1.26442	12.2479	0.0122479	9.55802
WC1	2	2018-07-03	2	CMPR	Cu	Copper	White	303	2.48144	7.73	1.86209e-08		36.4	309.55	6.69	92.4443	0.0924443	1.19517	798.435	0.798435	266.042
WC2	2	2018-07-03	5	CMPR	Cu	Copper	White	39	1.59106	7.78	1.65959e-08	6	36.5	309.65	7.46	112.339	0.112339	-1.93925	708.496	0.708496	194.973
WC3	2	2018-07-03	8	CMPR	Cu	Copper	White	24	1.38021	7.7	1.99526e-08	5.85	37.1	310.25	7.35	51.1531	0.0511531	-2.39724	641.905	0.641905	249.844
YC1	2	2018-07-03	2	CMPR	Cu	Copper	Yellow	31	1.49136	7.42	3.80189e-08		36.5	309.65	6.65	69.9337	0.0699337	-3.29915	832.881	0.832881	294.017
YC2	2	2018-07-03	5	CMPR	Cu	Copper	Yellow	73	1.86332	7.81	1.54882e-08	5.92	37	310.15	6.505	40.0424	0.0400424	1.29361	321.178	0.321178	162.385
YC3	2	2018-07-03	8	CMPR	Cu	Copper	Yellow	37	1.5682	7.77	1.69824e-08	6.07	37.6	310.75	7.365	70.4011	0.0704011	-2.9616	675.769	0.675769	209.682
BC1	2	2018-07-03	2	CMPR	Cu	Copper	Blue	1407	3.14829	7.72	1.90546e-08		37	310.15	7.38	94.9439	0.0949439	-0.633501	682.192	0.682192	278.357
BC2	2	2018-07-03	5	CMPR	Cu	Copper	Blue	42	1.62325	7.76	1.7378e-08	5.72	38.3	311.45	6.93	23.8917	0.0238917	0.206743	497.644	0.497644	220.134
BC3	2	2018-07-03	8	CMPR	Cu	Copper	Blue	2724	3.43521	7.11	7.76247e-08	6.02	37	310.15	6.84	142.918	0.142918	-1.06313	1052.18	1.05218	348.47
GC1	2	2018-07-03	2	CMPR	Cu	Copper	Green	43	1.63347	7.75	1.77828e-08	6.04	37.5	310.65	6.65	41.1119	0.0411119	-1.17058	538.73	0.53873	267.238
GC2	2	2018-07-03	5	CMPR	Cu	Copper	Green	46	1.66276	7.72	1.90546e-08		38.6	311.75	6.335	33.2187	0.0332187	-2.94749	405.985	0.405985	186.257
GC3	2	2018-07-03	8	CMPR	Cu	Copper	Green	89	1.94939	7.62	2.39883e-08		37.6	310.75	7.22	77.1098	0.0771098	-2.12481	812.84	0.81284	231.129
RC1	2	2018-07-03	2	CMPR	Cu	Copper	Red	56	1.74819	7.71	1.94984e-08	6.09	37.7	310.85	6.655	60.5307	0.0605307	-0.832883	404.528	0.404528	186.693
RC2	2	2018-07-03	5	CMPR	Cu	Copper	Red	15	1.17609	7.76	1.7378e-08		38.5	311.65		115.748	0.115748	-0.773365	632.112	0.632112	153.203
RC3	2	2018-07-03	8	CMPR	Cu	Copper	Red	50	1.69897	7.68	2.0893e-08		37.5	310.65	7.355	41.2252	0.0412252	-2.83067	508.585	0.508585	208.411
PC1	2	2018-07-03	2	CMPR	Cu	Copper	Pink	56	1.74819	7.67	2.13796e-08	6.27	37.6	310.75	6.815	121.793	0.121793	-2.58384	1117.1	1.1171	257.916
PC2	2	2018-07-03	5	CMPR	Cu	Copper	Pink	44	1.64345	7.69	2.04174e-08		37.7	310.85	7.34	81.0997	0.0810997	-1.92275	779.678	0.779678	250.045
PC3	2	2018-07-03	8	CMPR	Cu	Copper	Pink	261	2.41664	7.58	2.63027e-08		37.3	310.45	7.23	73.5082	0.0735082	-2.82325	537.306	0.537306	200.367
WF1	2	2018-07-03	3	CMPR	Fe	Iron	White	1701	3.2307	7.89	1.28825e-08		37.7	310.85	4.01	25737.4	25.7374	9.86979	6.94291	0.00694291	0.0595478
WF2	2	2018-07-03	6	CMPR	Fe	Iron	White	897	2.95279	7.78	1.65959e-08	1.78	37.4	310.55	3.82	26147.3	26.1473	2.2856	7.70933	0.00770933	0.089104
WF3	2	2018-07-03	9	CMPR	Fe	Iron	White	2172	3.33686	7.53	2.95121e-08	2.14	36.9	310.05	3.255	23035.5	23.0355	7.65793	11.1914	0.0111914	0.0338514
YF1	2	2018-07-03	3	CMPR	Fe	Iron	Yellow	1445	3.15987	7.73	1.86209e-08		37.7	310.85	3.925	21401.3	21.4013	27.5118	29.9442	0.0299442	1.419
YF2	2	2018-07-03	6	CMPR	Fe	Iron	Yellow	2943	3.46879	7.67	2.13796e-08	1.95	38	311.15	4.22	25967.2	25.9672	13.2758	8.73034	0.00873034	0.107458
YF3	2	2018-07-03	9	CMPR	Fe	Iron	Yellow	3539	3.54888	7.64	2.29087e-08	2.45	36.9	310.05	3.94	20812.3	20.8123	20.8898	7.398	0.007398	0.0668595
BF1	2	2018-07-03	3	CMPR	Fe	Iron	Blue	1213	3.08386	7.81	1.54882e-08		37.9	311.05	4.325	28966.3	28.9663	2.61301	8.63294	0.00863294	0.0565729
BF2	2	2018-07-03	6	CMPR	Fe	Iron	Blue	1377	3.13893	7.61	2.45471e-08	1.79	37.4	310.55	4.15	23553.7	23.5537	133.497	9.07476	0.00907476	0.150945
BF3	2	2018-07-03	9	CMPR	Fe	Iron	Blue	2472	3.39305	7.45	3.54813e-08	2.31	36.5	309.65	3.655	22899.2	22.8992	2.32632	8.38065	0.00838065	0.411789
GF1	2	2018-07-03	3	CMPR	Fe	Iron	Green	962	2.98318	7.85	1.41254e-08		37.6	310.75	4.455	25102.5	25.1025	10.0883	7.94163	0.00794163	0.0658246
GF2	2	2018-07-03	6	CMPR	Fe	Iron	Green	1467	3.16643	7.82	1.51356e-08	2.07	38.4	311.55	4.11	25322	25.322	4.17663	9.3743	0.0093743	0.774072
GF3	2	2018-07-03	9	CMPR	Fe	Iron	Green	2863	3.45682	7.56	2.75423e-08	2.36	37	310.15	3.88	24400.8	24.4008	6.00872	9.08945	0.00908945	0.0835708
RF1	2	2018-07-03	3	CMPR	Fe	Iron	Red	826	2.91698	7.95	1.12202e-08		38.2	311.35	4.425	24566.3	24.5663	1693.61	9.89496	0.00989496	0.779125
RF2	2	2018-07-03	6	CMPR	Fe	Iron	Red	2808	3.4484	8.4	3.98107e-09	2.26	38.3	311.45		41506.9	41.5069	0.609622	12.5469	0.0125469	0.151177
RF3	2	2018-07-03	9	CMPR	Fe	Iron	Red	2146	3.33163	7.48	3.31131e-08	2.55	36.6	309.75	3.785	23486.4	23.4864	21.1299	8.94501	0.00894501	0.499909
PF1	2	2018-07-03	3	CMPR	Fe	Iron	Pink	929	2.96802	7.8	1.58489e-08		37.3	310.45	4.12	19636.2	19.6362	16.7526	7.37399	0.00737399	0.106023
PF2	2	2018-07-03	6	CMPR	Fe	Iron	Pink	2873	3.45834	7.53	2.95121e-08	2.01	37.9	311.05	4.345	22659.4	22.6594	6.90844	8.8251	0.0088251	0.341201
PF3	2	2018-07-03	9	CMPR	Fe	Iron	Pink	2085	3.31911	7.5	3.16228e-08	2.34	36.5	309.65	4.005	23080.1	23.0801	-3.3003	10.2777	0.0102777	0.586881
OP1	2	2018-07-03		Incubator	PVC	PVC	Orange	7480	3.8739	6.83	1.47911e-07	3.92	35.7	308.85	2.9	2.38312	0.00238312	-2.2315	6.78036	0.00678036	4.65439
OP2	2	2018-07-03		Incubator	PVC	PVC	Orange	4440	3.64738	6.63	2.34423e-07	3.96	35.7	308.85	2.65	11.1106	0.0111106	-1.74684	7.12026	0.00712026	5.17702
OP3	2	2018-07-03		Incubator	PVC	PVC	Orange	10470	4.01995	6.62	2.39883e-07	2.81	35.7	308.85	4.665	3.65121	0.00365121	-1.88026	7.42956	0.00742956	3.32605
OC1	2	2018-07-03		Incubator	Cu	Copper	Orange	9690	3.98632	6.57	2.69153e-07	2.91	35.3	308.45	6.385	8.55327	0.00855327	-3.46646	787.141	0.787141	564.743
OC2	2	2018-07-03		Incubator	Cu	Copper	Orange	7100	3.85126	6.8	1.58489e-07	2.24	35.4	308.55	5.81	33.2081	0.0332081	0.325914	274.644	0.274644	178.158
OC3	2	2018-07-03		Incubator	Cu	Copper	Orange	6160	3.78958	6.83	1.47911e-07	2.64	35.4	308.55	6.15	9.67676	0.00967676	-3.01123	332.439	0.332439	236.623
OF1	2	2018-07-03		Incubator	Fe	Iron	Orange	4740	3.67578	7.53	2.95121e-08	2.3	35.3	308.45	3.385	21573.7	21.5737	28.9101	5.99792	0.00599792	0.392237
OF2	2	2018-07-03		Incubator	Fe	Iron	Orange	13560	4.13226	7.09	8.12831e-08	2.76	35.3	308.45	3.415	24201.1	24.2011	33.8744	9.59494	0.00959494	0.304303
OF3	2	2018-07-03		Incubator	Fe	Iron	Orange	10580	4.02449	7.26	5.49541e-08	2.5	35.4	308.55	3.79	18361.3	18.3613	57.1044	7.3239	0.0073239	0.786263
SW2	2	2018-07-03		SW	SW		SW	5	0.69897	7.5					0.9245	1.61147	0.00161147	1.96527	12.3715	0.0123715	10.6297	4272.8		10	1036	4124.33	3.61535
SW1	2	2018-07-03		SW	SW		SW	45	1.65321	7.5					0.9075	-0.469787	-0.000469787	0.0611917	11.7392	0.0117392	10.3575
SW3	2	2018-07-03		SW	SW		SW	4	0.60206	7.5					0.9485	0.700617	0.000700617	4.13839	12.1872	0.0121872	10.9318
NanoPure 1	5	2018-07-23		BLANK	BLANK		BLANK	0	0
NanoPure 2	5	2018-07-23		BLANK	BLANK		BLANK	6	0.778151
NanoPure 3	5	2018-07-23		BLANK	BLANK		BLANK	20	1.30103
WP1	5	2018-07-23	1	CMPR	PVC	PVC	White	3192	3.50406						0.8745
WP2	5	2018-07-23	4	CMPR	PVC	PVC	White	2036	3.30878
WP3	5	2018-07-23	7	CMPR	PVC	PVC	White	2700	3.43136
YP1	5	2018-07-23	1	CMPR	PVC	PVC	Yellow	3140	3.49693
YP2	5	2018-07-23	4	CMPR	PVC	PVC	Yellow	4700	3.6721
YP3	5	2018-07-23	7	CMPR	PVC	PVC	Yellow	4148	3.61784
BP1	5	2018-07-23	1	CMPR	PVC	PVC	Blue	3996	3.60163
BP2	5	2018-07-23	4	CMPR	PVC	PVC	Blue	2748	3.43902
BP3	5	2018-07-23	7	CMPR	PVC	PVC	Blue	3356	3.52582
GP1	5	2018-07-23	1	CMPR	PVC	PVC	Green	3312	3.52009
GP2	5	2018-07-23	4	CMPR	PVC	PVC	Green	3580	3.55388
GP3	5	2018-07-23	7	CMPR	PVC	PVC	Green	4892	3.68949						1.475
RP1	5	2018-07-23	1	CMPR	PVC	PVC	Red	3288	3.51693
RP2	5	2018-07-23	4	CMPR	PVC	PVC	Red	4612	3.66389
RP3	5	2018-07-23	7	CMPR	PVC	PVC	Red	2412	3.38238
PP1	5	2018-07-23	1	CMPR	PVC	PVC	Pink	2632	3.42029						0.923
PP2	5	2018-07-23	4	CMPR	PVC	PVC	Pink	4364	3.63988
PP3	5	2018-07-23	7	CMPR	PVC	PVC	Pink	3060	3.48572
WC1	5	2018-07-23	2	CMPR	Cu	Copper	White	363	2.55991						2.585
WC2	5	2018-07-23	5	CMPR	Cu	Copper	White	206	2.31387
WC3	5	2018-07-23	8	CMPR	Cu	Copper	White	514	2.71096
YC1	5	2018-07-23	2	CMPR	Cu	Copper	Yellow	172	2.23553
YC2	5	2018-07-23	5	CMPR	Cu	Copper	Yellow	868	2.93852
YC3	5	2018-07-23	8	CMPR	Cu	Copper	Yellow	126	2.10037
BC1	5	2018-07-23	2	CMPR	Cu	Copper	Blue	608	2.7839
BC2	5	2018-07-23	5	CMPR	Cu	Copper	Blue	629	2.79865
BC3	5	2018-07-23	8	CMPR	Cu	Copper	Blue	585	2.76716
GC1	5	2018-07-23	2	CMPR	Cu	Copper	Green	152	2.18184
GC2	5	2018-07-23	5	CMPR	Cu	Copper	Green	729	2.86273
GC3	5	2018-07-23	8	CMPR	Cu	Copper	Green	623	2.79449
RC1	5	2018-07-23	2	CMPR	Cu	Copper	Red	818	2.91275
RC2	5	2018-07-23	5	CMPR	Cu	Copper	Red	534	2.72754						2.32
RC3	5	2018-07-23	8	CMPR	Cu	Copper	Red	485	2.68574
PC1	5	2018-07-23	2	CMPR	Cu	Copper	Pink	535	2.72835
PC2	5	2018-07-23	5	CMPR	Cu	Copper	Pink	838	2.92324
PC3	5	2018-07-23	8	CMPR	Cu	Copper	Pink	772	2.88762
WF1	5	2018-07-23	3	CMPR	Fe	Iron	White	1369	3.1364						1.65
WF2	5	2018-07-23	6	CMPR	Fe	Iron	White	3119	3.49402
WF3	5	2018-07-23	9	CMPR	Fe	Iron	White	3247	3.51148
YF1	5	2018-07-23	3	CMPR	Fe	Iron	Yellow	2044	3.31048
YF2	5	2018-07-23	6	CMPR	Fe	Iron	Yellow	3212	3.50678
YF3	5	2018-07-23	9	CMPR	Fe	Iron	Yellow	2818	3.44994
BF1	5	2018-07-23	3	CMPR	Fe	Iron	Blue	2020	3.30535
BF2	5	2018-07-23	6	CMPR	Fe	Iron	Blue	2378	3.37621
BF3	5	2018-07-23	9	CMPR	Fe	Iron	Blue	2345	3.37014
GF1	5	2018-07-23	3	CMPR	Fe	Iron	Green	1737	3.2398
GF2	5	2018-07-23	6	CMPR	Fe	Iron	Green	1966	3.29358
GF3	5	2018-07-23	9	CMPR	Fe	Iron	Green	2460	3.39094
RF1	5	2018-07-23	3	CMPR	Fe	Iron	Red	2124	3.32715
RF2	5	2018-07-23	6	CMPR	Fe	Iron	Red	889	2.9489						1.16
RF3	5	2018-07-23	9	CMPR	Fe	Iron	Red	2343	3.36977
PF1	5	2018-07-23	3	CMPR	Fe	Iron	Pink	1955	3.29115
PF2	5	2018-07-23	6	CMPR	Fe	Iron	Pink	2053	3.31239
PF3	5	2018-07-23	9	CMPR	Fe	Iron	Pink	2788	3.44529
OP1	5	2018-07-23		Incubator	PVC	PVC	Orange	1324	3.12189
OP2	5	2018-07-23		Incubator	PVC	PVC	Orange	1612	3.20737
OP3	5	2018-07-23		Incubator	PVC	PVC	Orange	1428	3.15473
OC1	5	2018-07-23		Incubator	Cu	Copper	Orange	3182	3.5027
OC2	5	2018-07-23		Incubator	Cu	Copper	Orange	5808	3.76403
OC3	5	2018-07-23		Incubator	Cu	Copper	Orange	5187	3.71492
OF1	5	2018-07-23		Incubator	Fe	Iron	Orange	1436	3.15715
OF2	5	2018-07-23		Incubator	Fe	Iron	Orange	1820	3.26007
OF3	5	2018-07-23		Incubator	Fe	Iron	Orange	2676	3.42749
SW2	5	2018-07-23		SW	SW		SW	42	1.62325						0.6845							90706.6		10	1020	88928.1	4.94904
SW1	5	2018-07-23		SW	SW		SW	43	1.63347						0.689
SW3	5	2018-07-23		SW	SW		SW	29	1.4624						0.7195
NanoPure 1	6	2018-07-31		BLANK	BLANK		BLANK	1	0
Nanopure 2	6	2018-07-31		BLANK	BLANK		BLANK	19	1.27875
Nanopure 3	6	2018-07-31		BLANK	BLANK		BLANK	2	0.30103
WP1	6	2018-07-31		CMPR	PVC	PVC	White	2790	3.4456
WP2	6	2018-07-31		CMPR	PVC	PVC	White	2705	3.43217
WP3	6	2018-07-31		CMPR	PVC	PVC	White	3377	3.52853
WC1	6	2018-07-31		CMPR	Cu	Copper	White	1385	3.14145
WC2	6	2018-07-31		CMPR	Cu	Copper	White	921	2.96426
WC3	6	2018-07-31		CMPR	Cu	Copper	White	2207	3.3438
WF1	6	2018-07-31		CMPR	Fe	Iron	White	1559	3.19285
WF2	6	2018-07-31		CMPR	Fe	Iron	White	2433	3.38614
WF3	6	2018-07-31		CMPR	Fe	Iron	White	1804	3.25624
RF2	6	2018-07-31		CMPR	Fe	Iron	Red	837	2.92273
OP1	6	2018-07-31		Incubator	PVC	PVC	Orange	1965	3.29336
OP2	6	2018-07-31		Incubator	PVC	PVC	Orange	2223	3.34694
OP3	6	2018-07-31		Incubator	PVC	PVC	Orange	2104	3.32305
OC1	6	2018-07-31		Incubator	Cu	Copper	Orange	3692	3.56726
OC2	6	2018-07-31		Incubator	Cu	Copper	Orange	3410	3.53275
OC3	6	2018-07-31		Incubator	Cu	Copper	Orange	5109	3.70834
OF1	6	2018-07-31		Incubator	Fe	Iron	Orange	1286	3.10924
OF2	6	2018-07-31		Incubator	Fe	Iron	Orange	1039	3.01662
OF3	6	2018-07-31		Incubator	Fe	Iron	Orange	1859	3.26928
NanoPure 1	9	2018-08-20		BLANK	BLANK		BLANK	2	0.30103
NanoPure 2	9	2018-08-20		BLANK	BLANK		BLANK	5	0.69897
NanoPure 3	9	2018-08-20		BLANK	BLANK		BLANK	7	0.845098
WP1	9	2018-08-20	1	CMPR	PVC	PVC	White	2004	3.3019	7.32	4.7863e-08		39.5	312.65	1.1	20.0232	0.0200232	1.07846	17.5882	0.0175882	14.6743
WP2	9	2018-08-20	4	CMPR	PVC	PVC	White	2322	3.36586	7.31	4.89779e-08		39.3	312.45	1.14	14.9165	0.0149165	2.77381	27.8405	0.0278405	17.233
WP3	9	2018-08-20	7	CMPR	PVC	PVC	White	2785	3.44483	7.3	5.01187e-08	5.52	39.3	312.45	1.17	22.0267	0.0220267	2.33803	17.5806	0.0175806	13.9759
YP1	9	2018-08-20	1	CMPR	PVC	PVC	Yellow	2171	3.33666	7.3	5.01187e-08		40	313.15	1.26	11.3483	0.0113483	4.19417	15.8737	0.0158737	14.4192
YP2	9	2018-08-20	4	CMPR	PVC	PVC	Yellow	3076	3.48799	7.27	5.37032e-08		39.9	313.05	1.31	18.8067	0.0188067	2.25085	16.1753	0.0161753	13.9172
YP3	9	2018-08-20	7	CMPR	PVC	PVC	Yellow	2570	3.40993	7.28	5.24807e-08	5.77	40.9	314.05	1.18	7.52725	0.00752725	1.61764	20.3545	0.0203545	19.3696
BP1	9	2018-08-20	1	CMPR	PVC	PVC	Blue	2217	3.34577	7.27	5.37032e-08	5.62	39.6	312.75	1.17	11.7131	0.0117131	1.67622	15.4756	0.0154756	12.4945
BP2	9	2018-08-20	4	CMPR	PVC	PVC	Blue	2786	3.44498	7.38	4.16869e-08		40	313.15	1.19	11.5919	0.0115919	7.48744	22.4296	0.0224296	19.6464
BP3	9	2018-08-20	7	CMPR	PVC	PVC	Blue	2413	3.38256	7.27	5.37032e-08		40.2	313.35	1.185	19.1407	0.0191407	3.49558	15.9106	0.0159106	12.8913
GP1	9	2018-08-20	1	CMPR	PVC	PVC	Green	2080	3.31806	7.24	5.7544e-08	5.43	39.7	312.85	1.075	37.1564	0.0371564	1.04422	23.7902	0.0237902	21.3199
GP2	9	2018-08-20	4	CMPR	PVC	PVC	Green	2361	3.3731	7.28	5.24807e-08		39.9	313.05	1.08	10.278	0.010278	2.93469	15.0002	0.0150002	14.3534
GP3	9	2018-08-20	7	CMPR	PVC	PVC	Green	3601	3.55642	7.24	5.7544e-08		40.4	313.55	1.43	12.0828	0.0120828	1.67838	20.6516	0.0206516	19.7082
RP1	9	2018-08-20	1	CMPR	PVC	PVC	Red	2270	3.35603	7.21	6.16595e-08		38.9	312.05	1.115	19.2815	0.0192815	8.62202	15.9706	0.0159706	12.9591
RP2	9	2018-08-20	4	CMPR	PVC	PVC	Red	3083	3.48897	7.27	5.37032e-08	5.96	39.9	313.05	1.465	20.9258	0.0209258	3.38739	16.9559	0.0169559	15.5094
RP3	9	2018-08-20	7	CMPR	PVC	PVC	Red	2127	3.32777	7.28	5.24807e-08		39.1	312.25	1.195	10.0912	0.0100912	1.513	19.6749	0.0196749	17.1075
PP1	9	2018-08-20	1	CMPR	PVC	PVC	Pink	1954	3.29092	7.25	5.62341e-08		37.7	310.85	1.215	43.1145	0.0431145	6.4394	18.8764	0.0188764	14.0765
PP2	9	2018-08-20	4	CMPR	PVC	PVC	Pink	3084	3.48911	7.35	4.46684e-08	5.94	39.8	312.95	1.215	19.0296	0.0190296	6.83909	16.1745	0.0161745	14.0124
PP3	9	2018-08-20	7	CMPR	PVC	PVC	Pink	2354	3.37181	7.28	5.24807e-08		39.3	312.45	1.26	20.7094	0.0207094	2.46943	16.2988	0.0162988	13.8697
WC1	9	2018-08-20	2	CMPR	Cu	Copper	White	2232	3.34869	7.53	2.95121e-08		39.2	312.35	1.875	8.03375	0.00803375	0.53678	282.778	0.282778	240.712
WC2	9	2018-08-20	5	CMPR	Cu	Copper	White	2317	3.36493	7.6	2.51189e-08	6.24	39.2	312.35	2.345	11.2508	0.0112508	1.05785	477.678	0.477678	197.406
WC3	9	2018-08-20	8	CMPR	Cu	Copper	White	2176	3.33766	7.35	4.46684e-08		40	313.15	2.36	12.4055	0.0124055	0.839539	452.246	0.452246	456.484
YC1	9	2018-08-20	2	CMPR	Cu	Copper	Yellow	1806	3.25672	7.52	3.01995e-08		39.6	312.75	1.72	6.88878	0.00688878	0.538995	241.905	0.241905	241.891
YC2	9	2018-08-20	5	CMPR	Cu	Copper	Yellow	1671	3.22298	7.58	2.63027e-08	5.74	40.6	313.75	2.02	6.23913	0.00623913	2.66098	325.582	0.325582	280.319
YC3	9	2018-08-20	8	CMPR	Cu	Copper	Yellow	2151	3.33264	7.3	5.01187e-08		40.4	313.55	2.39	17.0923	0.0170923	16.1883	200.276	0.200276	164.996
BC1	9	2018-08-20	2	CMPR	Cu	Copper	Blue	2929	3.46672	7.28	5.24807e-08		38.8	311.95	2.27	12.0125	0.0120125	1.97444	387.574	0.387574	329.051
BC2	9	2018-08-20	5	CMPR	Cu	Copper	Blue	1861	3.26975	7.43	3.71535e-08		39.8	312.95	2.065	14.3028	0.0143028	1.03264	482.487	0.482487	261.575
BC3	9	2018-08-20	8	CMPR	Cu	Copper	Blue	3677	3.56549	7.22	6.0256e-08	5.37	39.4	312.55	1.9	12.2793	0.0122793	2.42734	399.203	0.399203	222.511
GC1	9	2018-08-20	2	CMPR	Cu	Copper	Green	1759	3.24527	7.63	2.34423e-08		39.6	312.75	1.93	7.00985	0.00700985	0.493015	283.963	0.283963	220.306
GC2	9	2018-08-20	5	CMPR	Cu	Copper	Green	2567	3.40943	7.33	4.67735e-08		40.3	313.45	1.75	7.4029	0.0074029	0.768392	233.494	0.233494	421.42
GC3	9	2018-08-20	8	CMPR	Cu	Copper	Green	2153	3.33304	7.45	3.54813e-08	5.63	39.7	312.85	1.865	12.6676	0.0126676	0.672556	199.078	0.199078	167.254
RC1	9	2018-08-20	2	CMPR	Cu	Copper	Red	2118	3.32593	7.42	3.80189e-08	6.17	39.7	312.85	2.155	7.3968	0.0073968	0.629731	281.832	0.281832	209.936
RC2	9	2018-08-20	5	CMPR	Cu	Copper	Red	1501	3.17638	7.81	1.54882e-08		40.1	313.25	1.905	5.75569	0.00575569	0.730339	408.21	0.40821	369.515
RC3	9	2018-08-20	8	CMPR	Cu	Copper	Red	2823	3.45071	7.38	4.16869e-08		39.1	312.25	2.25	6.56365	0.00656365	1.9362	572.081	0.572081	521.918
PC1	9	2018-08-20	2	CMPR	Cu	Copper	Pink	2022	3.30578	7.61	2.45471e-08	6.27	39.3	312.45	1.72	11.2745	0.0112745	1.47826	318.122	0.318122	263.815
PC2	9	2018-08-20	5	CMPR	Cu	Copper	Pink	3259	3.51308	7.13	7.4131e-08		40.2	313.35	2.375	16.8528	0.0168528	1.12434	339.66	0.33966	382.22
PC3	9	2018-08-20	8	CMPR	Cu	Copper	Pink	3021	3.48015	7.61	2.45471e-08		39.1	312.25	1.88	13.8377	0.0138377	4.27467	320.557	0.320557	250.407
WF1	9	2018-08-20	3	CMPR	Fe	Iron	White	1203	3.08027	7.13	7.4131e-08		39.7	312.85	1.62	9085.55	9.08555	33.8216	7.31455	0.00731455	0.622296
WF2	9	2018-08-20	6	CMPR	Fe	Iron	White	1629	3.21192	7.18	6.60693e-08	2.16	40.1	313.25	0.8055	9632.25	9.63225	29.7865	14.8341	0.0148341	1.15134
WF3	9	2018-08-20	9	CMPR	Fe	Iron	White	1204	3.08063	7.17	6.76083e-08		40.1	313.25	1.255	10423.2	10.4232	910.803	10.1645	0.0101645	4.63187
YF1	9	2018-08-20	3	CMPR	Fe	Iron	Yellow	1472	3.16791	7.48	3.31131e-08		39.9	313.05	1.18	9811.78	9.81178	42.155	9.2476	0.0092476	0.633446
YF2	9	2018-08-20	6	CMPR	Fe	Iron	Yellow	1793	3.25358	7.41	3.89045e-08	1.75	40.6	313.75	0.8855	13836.7	13.8367	31.7052	11.8217	0.0118217	0.524791
YF3	9	2018-08-20	9	CMPR	Fe	Iron	Yellow	989	2.9952	7.38	4.16869e-08		40.1	313.25	1.435	11249.9	11.2499	165.552	10.0476	0.0100476	0.928571
BF1	9	2018-08-20	3	CMPR	Fe	Iron	Blue	1808	3.2572	7.41	3.89045e-08	2.17	39.3	312.45	1.565	12390.1	12.3901	100.297	9.16408	0.00916408	1.85212
BF2	9	2018-08-20	6	CMPR	Fe	Iron	Blue	1740	3.24055	7.92	1.20226e-08		40	313.15	0.674	12734.4	12.7344	34.7738	11.2374	0.0112374	1.12022
BF3	9	2018-08-20	9	CMPR	Fe	Iron	Blue	1448	3.16077	7.15	7.07946e-08		39.4	312.55	1.3	11961.4	11.9614	7.5176	9.54604	0.00954604	0.613289
GF1	9	2018-08-20	3	CMPR	Fe	Iron	Green	756	2.87852	7.26	5.49541e-08	1.71	39.9	313.05	1.335	10855.8	10.8558	25.6984	10.2832	0.0102832	0.588138
GF2	9	2018-08-20	6	CMPR	Fe	Iron	Green	1762	3.24601	7.25	5.62341e-08		40.4	313.55	0.647	10817.2	10.8172	15.5901	8.4556	0.0084556	0.644798
GF3	9	2018-08-20	9	CMPR	Fe	Iron	Green	987	2.99432	7.18	6.60693e-08		39	312.15	1.26	14341.4	14.3414	39.5329	11.842	0.011842	0.937195
RF1	9	2018-08-20	3	CMPR	Fe	Iron	Red	953	2.97909	7.28	5.24807e-08		39.7	312.85	1.4	9212.86	9.21286	45.1231	9.92538	0.00992538	0.626192
RF2	9	2018-08-20	6	CMPR	Fe	Iron	Red	816	2.91169	7.1	7.94328e-08		39.7	312.85	0.577	10395.2	10.3952	36.1415	9.84953	0.00984953	0.698698
RF3	9	2018-08-20	9	CMPR	Fe	Iron	Red	1183	3.07298	7.26	5.49541e-08	2.32	38.6	311.75	1.325	8285.83	8.28583	36.9071	58.5211	0.0585211	0.578961
PF1	9	2018-08-20	3	CMPR	Fe	Iron	Pink	1772	3.24846	7.27	5.37032e-08		39.1	312.25	1.21	10819.1	10.8191	28.5734	10.8292	0.0108292	0.659386
PF2	9	2018-08-20	6	CMPR	Fe	Iron	Pink	1573	3.19673	7.01	9.77237e-08		39.2	312.35	0.7315	10015.2	10.0152	15.5194	9.87922	0.00987922	0.49822
PF3	9	2018-08-20	9	CMPR	Fe	Iron	Pink	1541	3.1878	7.09	8.12831e-08	1.65	38.4	311.55	1.66	10391.7	10.3917	16.0104	9.6677	0.0096677	0.565223
OP1	9	2018-08-20	10	Incubator	PVC	PVC	Orange	1731	3.2383	7.1	7.94328e-08	7.39	34.8	307.95	1.11	9.20526	0.00920526	1.7879	18.8149	0.0188149	15.6466
OP2	9	2018-08-20	10	Incubator	PVC	PVC	Orange	1734	3.23905	7.17	6.76083e-08	6.98	34.9	308.05	1.27	7.6529	0.0076529	2.02675	16.072	0.016072	14.2725
OP3	9	2018-08-20	10	Incubator	PVC	PVC	Orange	1665	3.22141	7.05	8.91251e-08	7.03	35.2	308.35	1.28	7.12138	0.00712138	1.50658	17.1598	0.0171598	14.9635
OC1	9	2018-08-20	10	Incubator	Cu	Copper	Orange	3056	3.48515	6.99	1.02329e-07	6.79	35.1	308.25	1.81	24.0651	0.0240651	4.89805	507.397	0.507397	413.43
OC2	9	2018-08-20	10	Incubator	Cu	Copper	Orange	2712	3.43329	7.04	9.12011e-08	6.56	35.1	308.25	1.59	16.5021	0.0165021	1.4746	332.583	0.332583	285.167
OC3	9	2018-08-20	10	Incubator	Cu	Copper	Orange	3653	3.56265	7.01	9.77237e-08	5.48	35.3	308.45	1.955	42.407	0.042407	6.37249	482.442	0.482442	340.8
OF1	9	2018-08-20	10	Incubator	Fe	Iron	Orange	1210	3.08279	7.17	6.76083e-08	6.4	35.2	308.35	1.15	9498.73	9.49873	23.0975	9.12729	0.00912729	2.25727
OF2	9	2018-08-20	10	Incubator	Fe	Iron	Orange	1140	3.0569	6.97	1.07152e-07	5.76	35.6	308.75	1.18	9568.84	9.56884	103.383	11.8732	0.0118732	1.09355
OF3	9	2018-08-20	10	Incubator	Fe	Iron	Orange	1296	3.11261	7.03	9.33254e-08	5.92	35.4	308.55	1.225	13257.2	13.2572	51.0261	44.1551	0.0441551	2.0995
SW2	9	2018-08-20		SW	SW		SW	10	1	7.5					0.769	4.71688	0.00471688	2.03578	13.1087	0.0131087	12.0817
SW2	9	2018-08-24		SW	SW		SW															2205.66		10	1030	2141.42	3.3307
Ext Blk	10	2018-08-27		BLANK	BLANK		BLANK															1709.47		10
Filter Blk	10	2018-08-27		BLANK	BLANK		BLANK															BQL		10	252	BQL
Swab Blk	10	2018-08-27		BLANK	BLANK		BLANK																1648.86	10				1.64886e+06	6.21718
Trip Filter Blk	10	2018-08-27		BLANK	BLANK		BLANK															1103.99		10	262	4213.7	3.62466
WP1	10	2018-08-27	1	CMPR	PVC	PVC	White															645169	BQL	10	392	1.64584e+06	6.21639	50000	4.69897	13	3846.15	3.58503			set bql to 1/2 detection limit
YP1	10	2018-08-27	1	CMPR	PVC	PVC	Yellow															836511	19673.4	10	396	2.1124e+06	6.32478	1.96734e+07	7.29388	13	1.51334e+06	6.17994
BP1	10	2018-08-27	1	CMPR	PVC	PVC	Blue															1.08941e+06	26124.4	10	350	3.11259e+06	6.49312	2.61244e+07	7.41705	13	2.00957e+06	6.3031
GP1	10	2018-08-27	1	CMPR	PVC	PVC	Green															872576	19629.5	10	398	2.1924e+06	6.34092	1.96295e+07	7.29291	13	1.50996e+06	6.17897
RP1	10	2018-08-27	1	CMPR	PVC	PVC	Red															669440	15832.1	10	264	2.53576e+06	6.40411	1.58321e+07	7.19954	13	1.21785e+06	6.0856
PP1	10	2018-08-27	1	CMPR	PVC	PVC	Pink															743230	17771.9	10	386	1.92547e+06	6.28454	1.77719e+07	7.24973	13	1.36707e+06	6.13579
WP2	10	2018-08-27	4	CMPR	PVC	PVC	White															824435	36141.2	10	396	2.08191e+06	6.31846	3.61412e+07	7.558	13	2.78009e+06	6.44406
YP2	10	2018-08-27	4	CMPR	PVC	PVC	Yellow															1.32941e+06	19576.9	10	400	3.32352e+06	6.5216	1.95769e+07	7.29174	13	1.50591e+06	6.1778
BP2	10	2018-08-27	4	CMPR	PVC	PVC	Blue															1.12748e+06	36452.5	10	394	2.86162e+06	6.45661	3.64525e+07	7.56173	13	2.80404e+06	6.44778
GP2	10	2018-08-27	4	CMPR	PVC	PVC	Green															902748	23370.9	10	402	2.24564e+06	6.35134	2.33709e+07	7.36867	13	1.79776e+06	6.25473
RP2	10	2018-08-27	4	CMPR	PVC	PVC	Red															861725	50626.3	10	394	2.18712e+06	6.33987	5.06263e+07	7.70438	13	3.89433e+06	6.59043
PP2	10	2018-08-27	4	CMPR	PVC	PVC	Pink															652920	49516.3	10	402	1.62418e+06	6.21063	4.95163e+07	7.69475	13	3.80895e+06	6.58081
WP3	10	2018-08-27	7	CMPR	PVC	PVC	White															840623	84662.6	10	396	2.12278e+06	6.32691	8.46626e+07	7.92769	13	6.51251e+06	6.81375
YP3	10	2018-08-27	7	CMPR	PVC	PVC	Yellow															1.09185e+06	64379.8	10	400	2.72962e+06	6.4361	6.43798e+07	7.80875	13	4.95229e+06	6.69481
BP3	10	2018-08-27	7	CMPR	PVC	PVC	Blue															995419	89325.1	10	424	2.34769e+06	6.37064	8.93251e+07	7.95097	13	6.87116e+06	6.83703
GP3	10	2018-08-27	7	CMPR	PVC	PVC	Green															1.10522e+06	103906	10	398	2.77693e+06	6.44357	1.03906e+08	8.01664	13	7.9928e+06	6.9027
RP3	10	2018-08-27	7	CMPR	PVC	PVC	Red															585935	13187	10	402	1.45755e+06	6.16362	1.3187e+07	7.12015	13	1.01438e+06	6.0062
PP3	10	2018-08-27	7	CMPR	PVC	PVC	Pink															700134	16539.1	10	400	1.75034e+06	6.24312	1.65391e+07	7.21851	13	1.27224e+06	6.10457
WC1	10	2018-08-27	2	CMPR	Cu	Copper	White															524024	69893.4	10	390	1.34365e+06	6.12829	6.98934e+07	7.84444	13	5.37642e+06	6.73049
YC1	10	2018-08-27	2	CMPR	Cu	Copper	Yellow															818835	41838.5	10	400	2.04709e+06	6.31114	4.18385e+07	7.62158	13	3.21835e+06	6.50763
BC1	10	2018-08-27	2	CMPR	Cu	Copper	Blue															967802	80691	10	394	2.45635e+06	6.39029	8.0691e+07	7.90683	13	6.207e+06	6.79288
GC1	10	2018-08-27	2	CMPR	Cu	Copper	Green															917915	4758.97	10	390	2.35363e+06	6.37174	4.75897e+06	6.67751	13	366075	5.56357
RC1	10	2018-08-27	2	CMPR	Cu	Copper	Red															1.73526e+06	6479.22	10	372	4.66468e+06	6.66882	6.47922e+06	6.81152	13	498401	5.69758
PC1	10	2018-08-27	2	CMPR	Cu	Copper	Pink															799118	25816.2	10	404	1.97801e+06	6.29623	2.58162e+07	7.41189	13	1.98586e+06	6.29795
WC2	10	2018-08-27	5	CMPR	Cu	Copper	White															748930	7325.3	10	392	1.91054e+06	6.28116	7.3253e+06	6.86483	13	563484	5.75088
YC2	10	2018-08-27	5	CMPR	Cu	Copper	Yellow															1.33447e+06	29856.9	10	390	3.42171e+06	6.53424	2.98569e+07	7.47505	13	2.29669e+06	6.3611
BC2	10	2018-08-27	5	CMPR	Cu	Copper	Blue															657370	7662.37	10	392	1.67696e+06	6.22452	7.66237e+06	6.88436	13	589413	5.77042
GC2	10	2018-08-27	5	CMPR	Cu	Copper	Green															275111	11709.7	10	390	705412	5.84844	1.17097e+07	7.06854	13	900742	5.9546
RC2	10	2018-08-27	5	CMPR	Cu	Copper	Red															1.14492e+06	8318.22	10	390	2.9357e+06	6.46771	8.31822e+06	6.92003	13	639863	5.80609
PC2	10	2018-08-27	5	CMPR	Cu	Copper	Pink															976379	64140.6	10	398	2.45321e+06	6.38974	6.41406e+07	7.80713	13	4.93389e+06	6.69319
WC3	10	2018-08-27	8	CMPR	Cu	Copper	White															1.10251e+06	21111.6	10	396	2.78411e+06	6.44469	2.11116e+07	7.32452	13	1.62397e+06	6.21058
YC3	10	2018-08-27	8	CMPR	Cu	Copper	Yellow															826972	75323.9	10	388	2.13137e+06	6.32866	7.53239e+07	7.87693	13	5.79415e+06	6.76299
BC3	10	2018-08-27	8	CMPR	Cu	Copper	Blue															1.1685e+06	57597	10	398	2.93593e+06	6.46775	5.7597e+07	7.7604	13	4.43054e+06	6.64646
GC3	10	2018-08-27	8	CMPR	Cu	Copper	Green															1.14582e+06	10087.6	10	396	2.89349e+06	6.46142	1.00876e+07	7.00379	13	775967	5.88984
RC3	10	2018-08-27	8	CMPR	Cu	Copper	Red															803557	34964.7	10	396	2.02918e+06	6.30732	3.49647e+07	7.54363	13	2.68959e+06	6.42969
PC3	10	2018-08-27	8	CMPR	Cu	Copper	Pink															857725	5966.92	10	398	2.15509e+06	6.33346	5.96692e+06	6.77575	13	458994	5.66181
WF1	10	2018-08-27	3	CMPR	Fe	Iron	White															1.21841e+06	11526.6	10	396	3.07679e+06	6.4881	1.15266e+07	7.0617	13	886661	5.94776
YF1	10	2018-08-27	3	CMPR	Fe	Iron	Yellow															1.39636e+06	11680.9	10	400	3.49089e+06	6.54294	1.16809e+07	7.06748	13	898532	5.95353
BF1	10	2018-08-27	3	CMPR	Fe	Iron	Blue															1.4339e+06	4656.45	10	396	3.62095e+06	6.55882	4.65645e+06	6.66805	13	358188	5.55411
GF1	10	2018-08-27	3	CMPR	Fe	Iron	Green															1.42398e+06	19180.5	10	388	3.67005e+06	6.56467	1.91805e+07	7.28286	13	1.47542e+06	6.16892
RF1	10	2018-08-27	3	CMPR	Fe	Iron	Red															1.54712e+06	47464	10	394	3.9267e+06	6.59403	4.7464e+07	7.67636	13	3.65108e+06	6.56242
PF1	10	2018-08-27	3	CMPR	Fe	Iron	Pink															2.25274e+06	123738	10	404	5.57609e+06	6.74633	1.23738e+08	8.0925	13	9.51829e+06	6.97856
WF2	10	2018-08-27	6	CMPR	Fe	Iron	White															345077	73734.1	10	372	927628	5.96737	7.37341e+07	7.86767	13	5.67186e+06	6.75373
YF2	10	2018-08-27	6	CMPR	Fe	Iron	Yellow															281000	50649.5	10	422	665876	5.82339	5.06495e+07	7.70458	13	3.89612e+06	6.59063
BF2	10	2018-08-27	6	CMPR	Fe	Iron	Blue															559795	141949	10	380	1.47315e+06	6.16825	1.41949e+08	8.15213	13	1.09191e+07	7.03819
GF2	10	2018-08-27	6	CMPR	Fe	Iron	Green															234166	77123.8	10	400	585415	5.76746	7.71238e+07	7.88719	13	5.9326e+06	6.77324
RF2	10	2018-08-27	6	CMPR	Fe	Iron	Red															391657	73377.5	10	398	984063	5.99302	7.33775e+07	7.86556	13	5.64442e+06	6.75162
PF2	10	2018-08-27	6	CMPR	Fe	Iron	Pink															144606	18602.4	10	400	361515	5.55813	1.86024e+07	7.26957	13	1.43096e+06	6.15563
WF3	10	2018-08-27	9	CMPR	Fe	Iron	White															614401	57097.8	10	402	1.52836e+06	6.18423	5.70978e+07	7.75662	13	4.39214e+06	6.64268
YF3	10	2018-08-27	9	CMPR	Fe	Iron	Yellow															409328	142252	10	406	1.0082e+06	6.00355	1.42252e+08	8.15306	13	1.09425e+07	7.03912
BF3	10	2018-08-27	9	CMPR	Fe	Iron	Blue															200150	49054.4	10	400	500375	5.6993	4.90544e+07	7.69068	13	3.77342e+06	6.57673
GF3	10	2018-08-27	9	CMPR	Fe	Iron	Green															569621	86061.7	10	402	1.41697e+06	6.15136	8.60617e+07	7.93481	13	6.62013e+06	6.82087
RF3	10	2018-08-27	9	CMPR	Fe	Iron	Red															129533	34532.6	10	406	319047	5.50385	3.45326e+07	7.53823	13	2.65635e+06	6.42429
PF3	10	2018-08-27	9	CMPR	Fe	Iron	Pink															763648	38259.1	10	404	1.89022e+06	6.27651	3.82591e+07	7.58274	13	2.94301e+06	6.46879
OP1	10	2018-08-27	10	Incubator	PVC	PVC	Orange															236754	50061.2	10	406	583139	5.76577	5.00612e+07	7.6995	13	3.85086e+06	6.58556
OP2	10	2018-08-27	10	Incubator	PVC	PVC	Orange															297358	56581	10	398	747132	5.8734	5.6581e+07	7.75267	13	4.35238e+06	6.63873
OP3	10	2018-08-27	10	Incubator	PVC	PVC	Orange															176493	35831.2	10	386	457235	5.66014	3.58312e+07	7.55426	13	2.75625e+06	6.44032
OC1	10	2018-08-27	10	Incubator	Cu	Copper	Orange															457569	39969.2	10	402	1.13823e+06	6.05623	3.99692e+07	7.60173	13	3.07456e+06	6.48778
OC2	10	2018-08-27	10	Incubator	Cu	Copper	Orange															226647	148156	10	398	569464	5.75547	1.48156e+08	8.17072	13	1.13966e+07	7.05677
OC3	10	2018-08-27	10	Incubator	Cu	Copper	Orange															1.0208e+06	184224	10	396	2.57779e+06	6.41125	1.84224e+08	8.26535	13	1.41711e+07	7.1514
OF1	10	2018-08-27	10	Incubator	Fe	Iron	Orange															148054	64308.9	10	402	368293	5.56619	6.43089e+07	7.80827	13	4.94683e+06	6.69433
OF2	10	2018-08-27	10	Incubator	Fe	Iron	Orange															222994	32484.7	10	402	554711	5.74407	3.24847e+07	7.51168	13	2.49882e+06	6.39774
OF3	10	2018-08-27	10	Incubator	Fe	Iron	Orange															316967	140095	10	390	812735	5.90995	1.40095e+08	8.14642	13	1.07765e+07	7.03248
